# Supplementary material for: Biocompatible Platinum Nanoclusters Prepared Using Bitter Gourd Polysaccharide for Colorimetric Detection of Ascorbic Acid
Source: Biomolecules. 2021 Apr 28;11(5):647. doi: 10.3390/biom11050647 (PMC8146894; doi:10.3390/biom11050647)
Supplement: Supplementary file 1 [file biomolecules-11-00647-s001.zip]

Archive with 1 entries (1 files):
- biomolecules-1195290-supplementary.pdf
